# Supplementary material for: Preclinical Investigation of a Lipoglycopeptide Dry Powder Inhalation Therapy for the Treatment of Pulmonary MRSA Infection
Source: Pharmaceutics. 2023 Aug 31;15(9):2250. doi: 10.3390/pharmaceutics15092250 (PMC10537538; doi:10.3390/pharmaceutics15092250)
Supplement: Supplementary file 1 [file pharmaceutics-15-02250-s001.zip]

Archive with 1 entries (1 files):
- pharmaceutics-2475050-supplementary.pdf
